# Supplementary material for: Whole-Genome Selective Scans Detect Genes Associated With Important Phenotypic Traits in Sheep (Ovis aries)
Source: Front Genet. 2021 Nov 18;12:738879. doi: 10.3389/fgene.2021.738879 (PMC8637624; doi:10.3389/fgene.2021.738879)
Supplement: Supplementary file 8 [file Table1.XLSX]

## Sheet: Supplementary Table 1
Supplementary Table 1.Summary information of SNPs and individual numbers after filtering
Traits	Populations	SNPs after filtering	Individual numbers after filtering
Tail shapes	Kazakh Edilbai sheep vs Celle Black sheep	506350 SNPs	9 Kazakh Edilbai sheep vs. 15 Celle Black Sheep
Horn morphology	Merino sheep vs Poll Merino sheep	485747 SNPs	36 Merino sheep vs. 19 Poll Merino sheep
Fertility	Hu sheep vs Tan sheep	514795 SNPs	15 Hu sheep vs. 15 Tan sheep
Coat-color pigmentation	Celle Black sheep vs Tan sheep	509580 SNPs	15 Celle Black Sheep vs. 15 Tan sheep
Wool fineness	Caucasian sheep vs Altamurana sheep	529338 SNPs	15 Caucasian sheep vs. 15 Altamurana sheep
Ear size	Jill Wagner sheep vs Kazakh Edilbai sheep	519650 SNPs	11 Jill Wagner sheep vs. 9 Kazakh Edilbai sheep
Meat production	Meat Lacaune sheep vs Dairy Lacaune sheep	483150 SNPs	34 Meat Lacaune sheep vs. 36 Dairy Lacaune sheep
Body size	Kazakh Edilbai sheep vs Shetland sheep	528576 SNPs	9 Kazakh Edilbai sheep vs. 11 Shetland sheep
Milk fat yield	East Friesian sheep vs Caucasian sheep	471257 SNPs	16 East Friesian sheep vs. 15 Caucasian sheep

## Sheet: Supplementary Table 2
Supplementary Table 2. Photo credits.
Breeds	Sources
Celle Black Sheep	This study
Tan sheep	http://blog.sina.com.cn/s/blog_a2c157e70102wjpd.html
Hu sheep	http://sfhyyz.cntrades.com/sell/itemid-22513232.shtml
Kazakh Edilbai	http://blog.sina.com.cn/s/blog_17c979c890102zbi0.html
Jill Wagner sheep	https://baike.baidu.com/item/%E7%93%A6%E6%A0%BC%E5%90%89%E5%B0%94%E7%BE%8A/10909680?fr=aladdin
Shetland	https://www.gentlemansgazette.com/wool-explained/
Merino	https://cn.dreamstime.com/%E5%85%8D%E7%89%88%E7%A8%8E%E5%BA%93%E5%AD%98%E7%85%A7%E7%89%87-%E7%BE%8E%E5%88%A9%E5%A5%B4%E7%BB%B5%E7%BE%8A-image15778865
Poll Merino	https://www.gentlemansgazette.com/wool-explained/
Meat Lacaune	http://en.france-genetique-elevage.org/Lacaune-meat-line.html
Dairy Lacaune	https://www.livestockoftheworld.com/Sheep/Breeds.asp?BreedLookupID=1439&SpeciesID=10&Screenwidth=479
East Friesian sheep	https://baike.baidu.com/item/%E4%B8%9C%E4%BD%9B%E9%87%8C%E7%94%9F%E7%BE%8A/16025117?fr=aladdin
Caucasian	https://baike.baidu.com/item/%E9%AB%98%E5%8A%A0%E7%B4%A2%E7%BE%8A
Altamurana	http://gourmeet.co/it/scopri/prodotti/carne/155-pecora-altamurana.html

## Sheet: Supplementary Table 3
Supplementary Table 3. Major candidate genes associated with tail shapes in the comparison of Kazakh Edilbai (KAZ) sheep and Celle Black sheep (CLS) breeds using FST.
Chr.	SNP_Position (kb)	FST	Genes
1	11744746	0.6874	GIRK3
1	12480007	0.6452	SF3A3
1	44456661	0.7083	/
1	149069453	0.6657	/
1	149081524	0.7146	/
1	149562150	0.6415	/
1	150505127	0.6421	/
1	178881427	0.6607	LSAMP
1	201164439	0.6365	/
1	209162698	0.6415	NAALADL2
1	209171321	0.6421	NAALADL2
1	233813011	0.6925	/
1	233883112	0.8038	SUCNR1
1	263551880	0.7015	PCBP3
2	41554559	0.6644	/
2	41572546	0.7146	/
2	42047166	0.6644	SLC25A37
2	80694582	0.721	TYRP1, LURAP1L
2	81958484	0.6439	/
2	119612720	0.6462	GULP1
2	139661692	0.6375	CERS6
2	156086040	0.6657	/
2	156091196	0.6505	/
2	173849111	0.6367	DARS, MCM6, LCT, UBXN4
3	122402472	0.6783	MGAT4C
3	123815970	0.6505	/
3	128128844	0.7516	BTG1
3	128140507	0.9087	BTG1
3	133206266	0.6503	KRT8
3	134095821	0.6421	NR4A1, ACVR1B, GRASP, ACVRL1, ANKRD33, FIGNL2, SCN8A
3	164587631	0.6415	NEUROD4, TESPA1
4	68846313	0.6365	HOXA9
5	56513643	0.6607	JAKMIP2, SPINK1, SCGB3A2
5	56546928	0.6657	JAKMIP2, SPINK1, SCGB3A2
5	56547084	0.6412	JAKMIP2, SPINK1, SCGB3A2
5	56548071	0.6412	JAKMIP2, SPINK1, SCGB3A2
5	56565314	0.6657	JAKMIP2, SPINK1, SCGB3A2
5	56591564	0.6657	JAKMIP2, SPINK1, SCGB3A2
5	56633893	0.7297	SCGB3A2
5	56635659	0.6657	SCGB3A2
6	43089711	0.7015	PPARGC1A
6	45846069	0.6607	TBC1D19
6	47499788	0.6826	/
6	47980963	0.6452	/
6	67595704	0.6412	DCUN1D4
6	69356458	0.6439	CHIC2
7	24312627	0.6462	/
7	26100391	0.7122	RYR3
8	87789278	0.7108	T, SFT2D1, MPC1, RPS6KA2
8	87799526	0.7108	T, SFT2D1, MPC1, RPS6KA2
8	87800769	0.7108	T, SFT2D1, MPC1, RPS6KA2
8	87805884	0.7108	T, SFT2D1, MPC1, RPS6KA2
8	87811484	0.7882	T, SFT2D1, MPC1, RPS6KA2
10	3575317	0.7543	/
10	12947362	0.6375	AKAP11, TNFSF11
10	15837987	0.6452	GTF2F2, KCTD4, TPT1, SLC25A30, COG3
10	15850681	0.6452	GTF2F2, KCTD4, TPT1, SLC25A30, COG3
10	36282224	0.6503	CRYL1, GJB6, GJB2, GJA3, ZMYM2
10	36284368	0.6503	CRYL1, GJB6, GJB2, GJA3, ZMYM2
10	36301802	0.6503	CRYL1, GJB6, GJB2, GJA3, ZMYM2
10	36302818	0.6503	CRYL1, GJB6, GJB2, GJA3, ZMYM2
10	36303779	0.6503	CRYL1, GJB6, GJB2, GJA3, ZMYM2
10	36319725	0.6503	ZMYM2
10	36321484	0.6503	ZMYM2
10	36337920	0.6503	ZMYM2
10	36369869	0.6503	ZMYM2
10	36371834	0.6503	ZMYM2
10	62404698	0.6421	/
10	73678534	0.6421	MBNL2
11	20828690	0.6365	SSH2, EFCAB5, NSRP1, SLC6A4, BLMH
11	20853398	0.6365	SSH2, EFCAB5, NSRP1, SLC6A4, BLMH
12	14562249	0.7041	/
13	52804795	0.6505	GINS1, PCMTD2, MYT1
13	52816089	0.6415	GINS1, PCMTD2, MYT1
13	59952053	0.6439	/
13	59980976	0.6439	/
13	65963721	0.7041	NNAT, BLCAP, CTNNBL1
13	81134920	0.7543	CYP24, PFDN4
14	3716599	0.6452	MON1B, SYCE1L
14	3722872	0.6452	MON1B, SYCE1L
14	18547049	0.6503	NOD2
14	18547610	0.6503	NOD2
14	18547612	0.6503	NOD2
14	40396737	0.6367	ENF536
14	54593108	0.7015	PPFIA3
17	22681291	0.6505	/
17	26697224	0.8125	/
19	33332769	0.6462	FAM19A1
21	30490745	0.6452	/
22	14947866	0.6607	PLCE1
22	15084833	0.7015	PLCE1
23	26906029	0.6439	/
23	31395393	0.6415	/
23	31414618	0.6421	/
23	31451119	0.7122	/
23	31452914	0.6421	/
25	27171636	0.6607	UNC5B
X	17621810	0.6574	RPS6KA3
X	60944766	0.6607	OGT, ACRC, CXCR3, NHSL2
X	71677380	0.693	HDX
/ represents no gene identified or annotated for the regions.

## Sheet: Supplementary Table 4
Supplementary Table 4. Major candidate genes associated with tail shapes in the comparison of Kazakh Edilbai (KAZ) and Celle Black sheep (CLS) breeds using XP-CLR.
Chr.	Position (Kb)	Score	Genes
1	149520001-149530000	10.0862	/
1	123545001-123555000	9.91199	/
1	123550001-123560000	9.91199	/
1	12480001-12490000	10.6971	SF3A3
1	149070001-149080000	11.9662	/
1	149515001-149525000	10.0862	/
1	149555001-149565000	9.6306	/
1	149560001-149570000	10.3428	/
1	149630001-149640000	10.957	/
1	16160001-16170000	11.2511	/
1	16415001-16425000	9.61803	GUCA2B, GUCA2A, FOXJ3
1	16420001-16430000	9.61803	GUCA2B, GUCA2A, FOXJ3
1	164305001-164315000	10.5108	CEP97
1	164310001-164320000	10.5108	CEP97
1	202195001-202205000	9.93401	ATP11B
1	216070001-216080000	9.81112	MECOM
1	216075001-216085000	9.81112	MECOM
1	241415001-241425000	10.6549	/
1	263480001-263490000	9.64977	PCBP3, COL6A1
2	119610001-119620000	12.8094	GULP1
2	139660001-139670000	13.4021	CERS6
2	146545001-146555000	9.78963	FAP, GCG, IFIH1, DPP4
2	146550001-146560000	9.78963	FAP, GCG, IFIH1, DPP4
2	152935001-152945000	13.2736	/
2	152940001-152950000	10.0626	/
2	156085001-156095000	9.65109	/
2	213360001-213370000	10.4169	ERBB4
2	62100001-62110000	10.7577	/
2	62105001-62115000	9.87542	/
3	121385001-121395000	14.738	/
3	121390001-121400000	9.89161	/
3	121415001-121425000	15.6762	/
3	128125001-128135000	10.2396	BTG1
3	128135001-128145000	22.7566	BTG1
3	128140001-128150000	18.2903	BTG1
3	130980001-130990000	10.182	FGD6
3	130985001-130995000	10.182	FGD6
3	135000001-135010000	9.68404	DIP2B
3	135320001-135330000	9.7644	DIP2B
3	146975001-146985000	12.0968	SLC2A13
3	185660001-185670000	10.023	CCDC91
3	185665001-185675000	10.023	CCDC91
3	58755001-58765000	13.0322	FOXI3
3	81965001-81975000	11.7606	/
4	82700001-82710000	10.4615	/
5	25845001-25855000	9.90431	/
5	32750001-32760000	10.5253	/
5	3335001-3345000	9.73091	ATP13A1, GMIP, LPAR2, PBX4, ZNF93
5	56535001-56545000	9.46041	/
5	56540001-56550000	11.2445	SCGB3A2, SPINK1, JAKMIP2
5	56635001-56645000	9.8092	SCGB3A2
5	82205001-82215000	10.1752	/
6	45840001-45850000	11.2178	TBC1D19
6	45845001-45855000	12.4287	TBC1D19
6	68995001-69005000	11.3704	LNX1
6	71255001-71265000	9.86406	EXOC1
6	73720001-73730000	11.065	/
6	76595001-76605000	10.1946	ADGRL3
7	15275001-15285000	9.87734	CORO2B
7	15280001-15290000	9.87734	CORO2B
7	26090001-26100000	12.7335	RYR3
7	26095001-26105000	9.46337	RYR3
7	36850001-36860000	9.92744	RPL10L, MDGA2
7	89340001-89350000	12.9856	TSHR
8	87810001-87820000	9.68538	T,MPC1, SFT2D1, RPS6KA2
9	37255001-37265000	9.81875	UBXN2B
9	58190001-58200000	12.0424	COLEC10
10	12940001-12950000	9.75186	/
10	15830001-15840000	12.9705	TPT1, GTF2F2, SLC25A30
10	15835001-15845000	11.0845	TPT1, GTF2F2, SLC25A30
10	29360001-29370000	15.6936	/
10	29365001-29375000	15.6936	/
10	3575001-3585000	13.3069	/
10	3580001-3590000	14.5329	/
10	36285001-36295000	10.4976	GJA3
10	36315001-36325000	9.8062	ZMYM2
10	36320001-36330000	9.60103	ZMYM2
10	36355001-36365000	9.61774	ZMYM2
11	20830001-20840000	16.7615	NSRP1
11	20845001-20855000	12.5706	NSRP1
11	20850001-20860000	12.5706	NSRP1
11	20855001-20865000	10.4196	NSRP1
11	20860001-20870000	10.4196	NSRP1
11	20870001-20880000	17.298	SLC6A4, NSRP1
11	20875001-20885000	16.6216	SLC6A4
11	20880001-20890000	16.3154	SLC6A4
11	20885001-20895000	17.3622	SLC6A4
11	37285001-37295000	10.4018	HOXB13
11	37290001-37300000	10.4018	HOXB13
12	14555001-14565000	17.2766	/
12	18875001-18885000	10.0689	GPATCH2, SPATA17
12	21620001-21630000	10.1775	BPNT1
13	59975001-59985000	12.1056	C13H20orf96
13	59980001-59990000	12.1056	C13H20orf96
13	65965001-65975000	10.4828	NNAT, BLCAP
13	81125001-81135000	23.7606	CYP24, PFDN4
13	8365001-8375000	9.42552	MACROD2
14	24770001-24780000	12.869	CX3CL1, CCL17, CIAPIN1, COQ9, POLR2C, DOK4
14	37400001-37410000	11.6644	ZFHX3
14	40395001-40405000	10.9678	ZNF536
14	54585001-54595000	13.5969	TRPM4
14	54590001-54600000	13.5969	TRPM4
15	77450001-77460000	10.2522	/
15	77455001-77465000	10.2522	/
16	55700001-55710000	10.0974	BASP1
17	71375001-71385000	10.4804	UBE2L3
20	17435001-17445000	9.57846	VEGFA
20	30265001-30275000	9.80036	/
21	30485001-30495000	10.2998	/
21	30490001-30500000	10.1639	/
22	16355001-16365000	10.0424	TCTN3
22	16360001-16370000	10.0424	TCTN3
22	48975001-48985000	10.3719	TCERG1L
22	48980001-48990000	10.6053	TCERG1L
23	25665001-25675000	9.57539	B4GALT6, TTR
23	26900001-26910000	13.184	/
23	26905001-26915000	13.184	/
23	26910001-26920000	11.1335	/
23	31435001-31445000	9.44998	/
23	31445001-31455000	19.4358	/
23	31450001-31460000	15.3037	/
23	31475001-31485000	10.4846	/
25	40160001-40170000	9.53061	GRID1
26	22395001-22405000	11.4399	DLC1
26	36610001-36620000	9.87708	/
26	41565001-41575000	16.0432	/
26	41570001-41580000	9.49811	UBE2E2, UBE2E1, RPL15, NR1D2, THRB
X	60940001-60950000	10.7582	CXCR3, OGT, NHSL2
X	63175001-63185000	10.3186	SLC16A2
X	71680001-71690000	12.5365	HDX
X	71685001-71695000	12.6129	HDX
X	78250001-78260000	9.52575	NSDHL
X	98750001-98760000	10.2844	ZBTB33, TMEM255A
/ represents no gene identified or annotated for the regions.

## Sheet: Supplementary Table 5
Supplementary Table 5. Major candidate genes associated with horn morphology in the comparison of Merino (MER) and Poll Merino (PME) breeds using FST.
Chr.	SNP_Position (kb)	FST	Genes
9	71630292	0.3713	ZFPM2
10	25560306	0.3782	DCLK1
10	26002350	0.3683	NBEA
10	26460796	0.4508	/
10	27364754	0.384	/
10	27376173	0.5647	/
10	27384926	0.45	/
10	27446957	0.4275	/
10	27561704	0.4186	RFC3
10	28367222	0.496	/
10	28625285	0.363	PDS5B
10	28628167	0.363	PDS5B
10	29326550	0.5007	/
10	29328632	0.6398	/
10	29347688	0.4812	/
10	29398861	0.5312	/
10	29413536	0.5061	/
10	29413581	0.5061	/
10	29414718	0.5061	/
10	29423749	0.5061	/
10	29432971	0.6011	/
10	29435493	0.717	RXFP2
10	29453477	0.6277	RXFP2
10	29462066	0.6084	RXFP2
10	29475552	0.6277	RXFP2
10	29491317	0.717	RXFP2
10	29545951	0.6753	RXFP2
10	29561840	0.392	RXFP2
10	29563291	0.6753	RXFP2
10	29579098	0.5887	/
10	29580117	0.5887	/
10	29595123	0.3792	/
10	29599942	0.4113	/
10	29660838	0.5428	/
10	29667809	0.6103	/
10	29685502	0.6103	/
10	29685665	0.6103	/
10	29712158	0.5478	/
10	29717860	0.463	/
10	29725686	0.463	/
10	29731426	0.5172	/
10	29776019	0.5061	B3GLCT
10	29897499	0.3654	B3GLCT
10	29904162	0.4913	B3GLCT
10	29913771	0.4913	B3GLCT
10	29927216	0.3832	B3GLCT
10	30006429	0.5817	HSPH1
10	30007512	0.3984	HSPH1
10	30102121	0.4348	/
10	30102583	0.4348	/
10	30106563	0.375	/
10	30118079	0.375	/
10	30122167	0.375	/
10	30135717	0.3924	/
10	30151854	0.375	/
10	30281055	0.5909	MEDAG
10	30302519	0.4512	ALOX5AP
10	30330248	0.4558	ALOX5AP
10	30355485	0.3802	ALOX5AP
10	30389202	0.498	USPL1
10	30390029	0.539	USPL1
10	30656348	0.4902	KATNAL1
10	30754617	0.3654	KATNAL1
10	30907003	0.5089	/
10	30931130	0.5089	/
10	30994258	0.4592	UBL3
10	30994822	0.3858	UBL3
10	31002824	0.4761	UBL3
10	31015926	0.6812	UBL3
10	31033772	0.3702	UBL3
10	31436185	0.3935	MTUS2
10	31764550	0.3876	FLT1
10	48013223	0.3763	/
21	40451974	0.3801	SLC3A2
21	40459757	0.3736	SLC3A2
21	40495051	0.3801	CHRM1
21	42605942	0.3829	CAPN1
21	42606182	0.4099	CAPN1
26	42293668	0.3763	/
/ represents no gene identified or annotated for the regions.

## Sheet: Supplementary Table 6
Supplementary Table 6. Major candidate genes associated with horn morphology in the comparison of Merino (MER) and Poll Merino (PME)breeds using XP-CLR.
Chr.	Position (Kb)	Score	Genes
1	142380001-142390000	10.6905	/
1	142385001-142395000	10.6905	/
1	188540001-188550000	10.6053	/
1	212250001-212260000	13.7997	SPATA16
1	212255001-212265000	14.9104	SPATA16
1	212260001-212270000	16.021	SPATA16
1	243910001-243920000	12.6887	PAQR9
1	271450001-271460000	12.2014	DAZL
1	271455001-271465000	10.1281	DAZL
1	272435001-272445000	19.9956	TBC1D5
1	272440001-272450000	21.545	TBC1D5
1	272445001-272455000	24.6438	TBC1D5
2	107800001-107810000	10.402	/
2	107805001-107815000	10.8728	/
2	107810001-107820000	11.8144	/
3	14520001-14530000	11.6723	/
3	167395001-167405000	15.1619	TMPO
3	167400001-167410000	11.9789	TMPO
3	210335001-210345000	10.5851	TSPAN9
4	58390001-58400000	13.7155	/
4	119005001-119015000	13.8024	VIPR2
4	119010001-119020000	13.8024	VIPR2
4	119015001-119025000	14.0117	VIPR2
5	28310001-28320000	12.1923	SNX24
5	58585001-58595000	12.885	PPARGC1B, PDE6A
5	58590001-58600000	10.4891	PPARGC1B, PDE6A
5	75035001-75045000	10.3496	/
5	96680001-96690000	10.1654	/
6	101530001-101540000	19.0443	AFF1
6	101535001-101545000	19.0443	AFF1
6	101540001-101550000	18.8244	AFF1
6	101545001-101555000	18.8244	AFF1
7	99875001-99885000	10.219	B2M
8	11660001-11670000	10.0483	/
8	34835001-34845000	12.9908	/
8	34840001-34850000	14.4696	/
8	34845001-34855000	10.7721	/
9	47490001-47500000	12.7173	EYA1
9	47495001-47505000	12.7348	EYA1
9	73480001-73490000	11.5416	DCAF13
9	73485001-73495000	11.5416	DCAF13
9	75490001-75500000	11.652	/
10	20880001-20890000	10.7228	FAM124A
10	20885001-20895000	10.7228	FAM124A
10	29325001-29335000	10.2603	/
10	29400001-29410000	10.7777	/
10	29405001-29415000	15.431	RXFP2
10	29410001-29420000	13.534	RXFP2
10	29415001-29425000	11.8623	RXFP2
10	29420001-29430000	11.0112	RXFP2
10	29430001-29440000	11.064	RXFP2
10	29435001-29445000	15.2726	RXFP2
10	29440001-29450000	16.1785	RXFP2
10	29445001-29455000	18.9479	RXFP2
10	29450001-29460000	19.3567	RXFP2
10	29455001-29465000	25.0026	RXFP2
10	29460001-29470000	25.0494	RXFP2
10	29470001-29480000	25.8008	RXFP2
10	29475001-29485000	25.7573	RXFP2
10	29480001-29490000	15.1289	RXFP2
10	29485001-29495000	10.2822	RXFP2
10	29560001-29570000	13.2276	RXFP2
10	29565001-29575000	21.7441	RXFP2
10	29570001-29580000	10.6032	RXFP2
10	29575001-29585000	12.6484	RXFP2
10	29580001-29590000	10.4824	RXFP2
10	29660001-29670000	13.7365	RXFP2
10	29675001-29685000	13.9769	/
10	29700001-29710000	11.6697	/
10	29705001-29715000	14.1298	/
10	29710001-29720000	14.1858	/
10	29715001-29725000	14.0293	/
10	29770001-29780000	13.129	/
10	30000001-30010000	10.5914	HSPH1
10	30130001-30140000	10.1466	/
10	30275001-30285000	13.7663	/
10	30390001-30400000	13.3819	USPL1
10	30990001-31000000	23.941	UBL3
10	30995001-31005000	35.7876	UBL3
10	31000001-31010000	32.6494	UBL3
10	31005001-31015000	30.9118	UBL3
10	31010001-31020000	26.1171	UBL3
10	31015001-31025000	26.1171	UBL3
10	31020001-31030000	10.7158	UBL3
10	31025001-31035000	10.7158	UBL3
10	31030001-31040000	19.7124	UBL3
10	31035001-31045000	19.7124	UBL3
11	36055001-36065000	10.4691	PDK2, ITGA3
11	36060001-36070000	10.4691	PDK2, ITGA3
11	46085001-46095000	10.0066	/
11	52880001-52890000	10.721	AFMID
11	52885001-52895000	10.721	AFMID
12	72225001-72235000	11.0562	/
12	72230001-72240000	11.0562	/
13	19490001-19500000	11.4659	MALRD1
13	27915001-27925000	10.3587	/
13	27920001-27930000	13.0597	/
13	37290001-37300000	10.1749	SNX5
13	37300001-37310000	12.1082	SNX5
13	37305001-37315000	12.1082	SNX5
13	37310001-37320000	10.8684	MGME1
13	37315001-37325000	10.8684	MGME1
13	37965001-37975000	13.9919	SLC24A3
13	38095001-38105000	14.2455	/
13	38405001-38415000	13.4199	/
13	39300001-39310000	10.8878	/
13	39305001-39315000	10.8878	/
13	64740001-64750000	10.9512	EPB41L1
16	37390001-37400000	10.9396	/
17	21225001-21235000	10.0637	/
17	21230001-21240000	11.8283	/
20	46900001-46910000	10.2312	RREB1
20	46905001-46915000	10.6596	RREB1
21	40445001-40455000	10.4381	SLC3A2
22	22915001-22925000	13.0324	INA
22	44005001-44015000	11.6153	TEX36
22	44010001-44020000	11.6153	TEX36
26	7750001-7760000	13.3869	/
26	7755001-7765000	11.0221	/
/ represents no gene identified or annotated for the regions.

## Sheet: Supplementary Table 7
Supplementary Table 7. Major candidate genes associated with fertility in the comparison of Hu sheep (HUS) and Tan sheep (TAN) breeds using FST.
Chr.	SNP_Position	FST	Genes
1	7737077	0.6961	NGEF
1	103130625	0.7466	TDRD10, UBE2Q1, CHRNB2, KCNN3
1	103164320	0.6894	UBAP2L, HAX1, AQP10, ATP8B2, IL6R, SHE, TDRD10, UBE2Q1, CHRNB2, ADAR
1	103300773	0.7374	TDRD10, UBE2Q1, CHRNB2, KCNN3
1	103317069	0.8626	ADAR
1	103363611	0.7758	TDRD10, UBE2Q1, CHRNB2, KCNN3
1	103382626	0.6961	KCNN3
1	104677120	0.6548	SLC25A44
1	242195323	0.7043	/
1	252106472	0.6482	EPHB1
1	273735203	0.6493	/
2	2327024	0.6461	CNTRL
2	59752686	0.6683	PRUNE2, GCNT1
2	63661360	0.6905	ZFAND5
3	129636341	0.6482	MRPL42, SOCS2, CRADD
3	129644370	0.6482	MRPL42, SOCS2, CRADD
3	129651111	0.6482	SOCS2, CRADD
3	129664372	0.6482	CRADD
3	129664656	0.6482	CRADD
3	147817919	0.6581	KIF21A
3	149676837	0.7374	RAB3IP, BEST3, LRRC10, CCT2, FRS2
3	149679278	0.6903	RAB3IP, BEST3, LRRC10, CCT2, FRS2
3	214157042	0.6581	FAM227A, CBY1, TOMM22, JOSD1, GTPBP1, SUN2, DNAL4, NPTXR, CBX6, APOBEC3Z1, APOBEC3F
5	60195785	0.6493	FAT2
5	67878585	0.6716	EBF1
6	14828775	0.6482	PITX2, ENPEP
6	24217666	0.645	EMCN
6	24260606	0.645	EMCN
6	29177111	0.7329	UNC5C, BMPR1B
6	29267620	0.7798	UNC5C, BMPR1B
6	29374508	0.65	BMPR1B
6	29376495	0.7917	BMPR1B
6	29393218	0.6536	BMPR1B
6	29396542	0.7609	BMPR1B
6	29408006	0.7547	BMPR1B
6	29556821	0.7578	BMPR1B
6	29575357	0.724	BMPR1B
6	29586599	0.7436	BMPR1B
6	29709521	0.6581	PDLIM5
6	29729028	0.6992	PDLIM5
6	29748269	0.7374	PDLIM5
6	29990912	0.6482	PDLIM5
6	30371913	0.7344	SMARCAD1, HPGDS
6	30374082	0.7344	SMARCAD1, HPGDS
6	36667982	0.7075	PKD2, SPP1, MEPE, IBSP
6	71677434	0.6525	KIAA1211, AASDH, PPAT, PAICS, SRP72, ARL9
6	71694189	0.6925	AASDH
6	94543390	0.7374	PRDM8, FGF5
6	96549932	0.6925	/
7	88796319	0.6903	CEP128
7	88812166	0.8968	CEP128
9	55833536	0.7329	HEY1, MRPS28, TPD52
9	55833690	0.7329	HEY1, MRPS28, TPD52
10	4679391	0.6525	/
10	29357276	0.6581	FRY, RXFP2
10	29379966	0.7946	RXFP2
10	29392142	0.7946	RXFP2
10	29394542	0.724	/
10	29398861	0.8626	RXFP2
10	29432971	0.8968	RXFP2
10	29759284	0.7075	B3GLCT
10	30604730	0.6482	KATNAL1
10	30650274	0.6903	KATNAL1
10	30671511	0.6482	KATNAL1
10	30700531	0.6903	KATNAL1
10	30702554	0.6903	KATNAL1
10	52551820	0.8532	FBXL3
10	57471714	0.6525	/
11	22620289	0.645	RPA1, SMYD4, RTN4RL1, DPH1, OVCA2, HIC1, SMG6
11	22654268	0.645	RPA1, SMYD4, RTN4RL1, DPH1, OVCA2, HIC1, SMG6
11	22695725	0.6894	SMG6
11	22706186	0.6894	SMG6
11	37228091	0.6749	TTLL6
11	37253919	0.7043	TTLL6
13	48400522	0.8144	BMP2
13	48400609	0.8144	BMP2
15	30533196	0.645	ARHGEF12
15	30541715	0.645	ARHGEF12
15	55155836	0.7609	ANO3
15	72273871	0.6925	ACCS
15	72275052	0.6925	ACCS
15	72299717	0.6749	EXT2
15	72300607	0.6749	EXT2
15	72435535	0.8968	EXT2, ALX4
15	72463447	0.8626	ALX4
15	72507680	0.8626	EXT2, ALX4
15	72527791	0.6482	ALX4
15	72585833	0.7208	ALX4
15	72603468	0.6571	EXT2
15	72644794	0.7466	ALX4, CD82
15	72846192	0.7329	CD82, TSPAN18
16	20552377	0.6925	RAB3C
16	70293218	0.6613	/
19	13756526	0.6905	/
20	26315428	0.6863	TNXB
20	38284858	0.6525	NHLRC1
21	3848336	0.6716	/
21	3870672	0.6992	/
24	6631283	0.7075	RBFOX1
24	6645174	0.6548	RBFOX1
25	42747595	0.6461	WDFY4, LRRC18, VSTM4, FAM170B
X	60380658	0.6525	SNX12, FOXO4, IL2RG, MED12, NLGN3, GJB1, ZMYM3
/ represents no gene identified or annotated for the regions.

## Sheet: Supplementary Table 8
Supplementary Table 8. Major candidate genes associated with fertility in the comparison of Hu sheep (HUS) and Tan sheep (TAN) breeds using XP-CLR.
Chr.	Position (Kb)	Score	Genes
1	50520001-50530000	13.3791	ERICH3, CRYZ, TYW3
1	58105001-58115000	14.1996	/
1	103320001-103330000	16.1974	ADAR
1	103325001-103335000	16.1974	ADAR
1	103330001-103340000	12.8265	ADAR
1	104675001-104685000	15.5034	SLC25A44
1	167430001-167440000	16.0055	/
1	242190001-242200000	21.1621	/
1	242195001-242205000	20.0418	/
1	242200001-242210000	14.621	/
1	252100001-252110000	15.2093	EPHB1
2	2320001-2330000	16.6537	CNTRL, RAB14
2	2325001-2335000	16.1579	CNTRL
2	2330001-2340000	13.6183	CNTRL
2	7915001-7925000	13.1195	/
2	15225001-15235000	13.1185	/
2	15230001-15240000	13.1185	/
2	19545001-19555000	13.5692	/
2	55815001-55825000	13.6245	/
2	55820001-55830000	16.0729	/
2	59745001-59755000	14.2867	PRUNE2, GCNT1
2	59750001-59760000	14.5695	PRUNE2, GCNT1
2	65245001-65255000	13.895	TRPM3
2	65260001-65270000	13.5901	TRPM3
2	65265001-65275000	13.5901	TRPM3
2	108780001-108790000	16.5708	/
2	108785001-108795000	26.61	/
2	185840001-185850000	12.6983	CLASP1, NIFK, TSN
2	185845001-185855000	14.672	CLASP1, NIFK, TSN
3	65200001-65210000	13.3862	/
3	65205001-65215000	16.6506	/
3	65210001-65220000	17.2025	/
3	65215001-65225000	16.398	/
3	136950001-136960000	12.6101	KMT2D, PRKAG1, DDN, WNT1, WNT10B, FKBP11, RND1, DDX23, CACNB3
3	214155001-214165000	17.4185	NPTXR
3	214160001-214170000	13.487	NPTXR
5	68155001-68165000	13.6812	RNF145, UBLCP1, IL12B
5	79335001-79345000	13.5243	ATG10
5	79340001-79350000	22.475	ATG10
6	29260001-29270000	14.4834	UNC5C
6	29550001-29560000	15.1395	BMPR1B
6	29555001-29565000	20.4847	BMPR1B
6	29575001-29585000	13.3997	BMPR1B
6	29580001-29590000	13.5351	BMPR1B
6	29715001-29725000	13.3607	/
6	30365001-30375000	13.1228	SMARCAD1, HPGDS
6	30370001-30380000	15.3886	SMARCAD1, HPGDS
6	30375001-30385000	22.1858	SMARCAD1, HPGDS
6	69750001-69760000	12.6434	/
6	69870001-69880000	15.4967	/
6	69875001-69885000	16.658	/
6	69880001-69890000	13.4247	/
6	69900001-69910000	14.0819	/
6	96540001-96550000	13.7854	/
6	96545001-96555000	13.7854	/
7	65015001-65025000	14.3315	KTN1
7	75140001-75150000	21.3434	C15H11orf49
7	75145001-75155000	21.3434	C15H11orf49
7	75150001-75160000	16.0951	/
7	88805001-88815000	15.4182	CEP128
7	88810001-88820000	21.9471	CEP128
9	33020001-33030000	15.627	SNTG1
9	52225001-52235000	12.8736	/
9	55830001-55840000	22.5884	HEY1, MRPS28, TPD52
9	85190001-85200000	13.4355	/
10	29360001-29370000	17.5538	/
10	29365001-29375000	14.5655	/
10	29380001-29390000	15.3501	/
10	29385001-29395000	14.5692	/
10	29390001-29400000	15.2708	/
10	29395001-29405000	16.6818	/
10	29400001-29410000	19.5119	RXFP2
10	30665001-30675000	13.3427	KATNAL1
10	52545001-52555000	18.0294	FBXL3
10	52550001-52560000	23.1198	FBXL3
10	52555001-52565000	13.0917	FBXL3
10	53165001-53175000	18.7231	SCEL
10	53170001-53180000	15.4807	SCEL
10	72785001-72795000	17.1395	HS6ST3
10	72790001-72800000	17.1395	HS6ST3
11	20180001-20190000	12.935	CRYBA1
11	20185001-20195000	13.3293	CRYBA1
11	32270001-32280000	12.8818	PMP22
11	33220001-33230000	21.8066	SPECC1, AKAP10
11	40615001-40625000	12.5971	KRT20, KRT12
12	2715001-2725000	15.3598	SLC45A3
12	2720001-2730000	15.3598	SLC45A3
12	30580001-30590000	14.644	HNRNPU, DESI2
12	30585001-30595000	14.4322	HNRNPU, DESI2
12	31915001-31925000	16.035	SDCCAG8
12	31920001-31930000	14.9133	SDCCAG8
12	32010001-32020000	14.0697	CEP170
12	32015001-32025000	14.1743	CEP170
12	43245001-43255000	13.2645	SLC45A1
13	55150001-55160000	17.0706	/
13	82075001-82085000	12.9473	TSHZ2
13	82080001-82090000	12.9473	TSHZ2
14	28655001-28665000	12.6546	CDH8
14	37025001-37035000	14.0517	/
15	2195001-2205000	13.0055	GRIA4
15	23185001-23195000	20.5938	NCAM1
15	23200001-23210000	13.2828	NCAM1
15	23205001-23215000	13.2828	NCAM1
15	28655001-28665000	12.8145	IFT46, TMEM25
15	28660001-28670000	13.1798	IFT46
15	28665001-28675000	13.545	IFT46
15	72275001-72285000	14.3072	ACCS
15	72380001-72390000	12.9409	EXT2
15	72430001-72440000	16.929	EXT2
15	72500001-72510000	21.5301	ALX4
15	72505001-72515000	18.2663	ALX4, EXT2
15	72510001-72520000	15.0024	ALX4
15	72520001-72530000	15.8317	ALX4
15	72525001-72535000	15.209	ALX4
15	72530001-72540000	13.1977	ALX4
15	72625001-72635000	21.0807	ALX4, CD82
15	72630001-72640000	21.6154	ALX4
15	72635001-72645000	14.5885	ALX4, CD82
15	72640001-72650000	13.0125	ALX4, CD82
15	72645001-72655000	15.2609	ALX4, CD82
16	14930001-14940000	12.5819	RGS7BP
19	35985001-35995000	14.0038	MAGI1
20	30265001-30275000	17.2928	/
20	30270001-30280000	14.9891	/
21	3840001-3850000	27.3481	/
21	3845001-3855000	14.0915	/
21	3870001-3880000	16.7397	/
23	27335001-27345000	23.9201	/
23	27340001-27350000	15.9257	/
24	6630001-6640000	20.0583	RBFOX1
24	6635001-6645000	13.4292	RBFOX1
26	585001-595000	15.0038	DLGAP2
26	590001-600000	12.94	DLGAP2
26	790001-800000	12.9586	DLGAP2
26	795001-805000	17.2762	DLGAP2
26	800001-810000	22.6794	DLGAP2
26	805001-815000	14.1138	DLGAP2
X	60380001-60390000	14.4569	FOXO4
/ represents no gene identified or annotated for the regions.

## Sheet: Supplementary Table 9
Supplementary Table 9. Major candidate genes associated with coat-color pigmentation in the comparison of Celle Black Sheep (CLS) and Tan sheep (TAN) breeds using FST.
Chr.	SNP_Position	FST	Genes
1	130428110	0.6781	/
1	130444573	0.6781	/
1	204226505	0.7188	FXR1
1	208225799	0.6813	/
1	217538567	0.6797	SERPINI1
1	217540241	0.6797	SERPINI1
1	243093882	0.6797	SLC9A9
2	60037591	0.7221	PCSK5
2	60040285	0.7221	PCSK5
2	67107433	0.6942	FXN
2	80419275	0.6827	/
2	80694582	0.8584	TYRP1, LURAP1L
2	80723964	0.7263	TYRP1, LURAP1L
2	80724055	0.7666	TYRP1, LURAP1L
2	80735838	0.7356	TYRP1, LURAP1L
2	80743364	0.6977	LURAP1L
2	220546334	0.6942	GMPPA, ASIC4, CHPF, OBSL1, INHA, STK11IP, SLC4A3
2	220549862	0.813	GMPPA, ASIC4, CHPF, OBSL1, INHA, STK11IP, SLC4A3
2	220549896	0.813	GMPPA, ASIC4, CHPF, OBSL1, INHA, STK11IP, SLC4A3
2	241050130	0.6813	CLIC4
3	30955095	0.6942	KLHL29
3	86950694	0.6791	STRN
3	121414858	0.7471	/
3	123114213	0.6861	/
3	123115686	0.6861	/
3	123217996	0.7757	/
3	123221537	0.6813	/
3	124105704	0.807	CEP290
3	124123297	0.7263	CEP290
3	124132003	0.6797	CEP290
3	124269245	0.6813	CEP290, TMTC3
3	124270342	0.6813	CEP290, TMTC3
3	124287489	0.6813	CEP290, TMTC3
3	124339325	0.7677	TMTC3, KITLG
3	124351109	0.7677	TMTC3, KITLG
3	125878663	0.7677	ATP2B1
3	131642743	0.7356	GLYCAM1, PPP1R1A, PDE1B, NCKAP1L, GTSF1
3	132010898	0.6863	ZNF385A, GPR84, COPZ1, NFE2, CBX5, HNRNPA1, SMUG1, HOXC4
3	132722542	0.7116	PCBP2
3	132748817	0.7351	PRR13
3	135431737	0.7647	DIP2B, LARP4, FAM186A
3	135434742	0.7228	DIP2B, LARP4, FAM186A
3	136254487	0.7221	FMNL3
4	12192701	0.6942	PPP1R9A
4	78716415	0.6797	GLI3
4	78717451	0.6797	/
5	53610645	0.8215	/
6	69816914	0.7827	/
6	69841754	0.7116	/
6	69848925	0.7505	/
6	69860218	0.7116	/
6	69865829	0.8571	/
6	69867326	0.8571	/
6	69869775	0.8116	/
6	69884466	0.8116	/
6	69885643	0.8116	/
6	69887086	0.7116	/
6	69906471	0.7116	KIT
6	69925594	0.7704	KIT
6	69925963	0.7116	KIT
6	69932918	0.7859	KIT
6	69942355	0.8571	KIT
6	69946214	0.8571	KIT
6	70159316	0.6791	KIT
6	70275827	0.7195	KIT
6	70280253	0.7195	KIT
6	70287080	0.7221	KIT
6	70288974	0.7322	KIT
6	70289053	0.7322	KIT
6	76598082	0.6792	ADGRL3
6	102970339	0.6797	/
7	88112500	0.7647	NRXN3
7	88812166	0.7647	NRXN3
7	97019303	0.6858	PTPN21
7	97703510	0.6977	FOXN3
8	46392942	0.6797	/
8	46411370	0.6797	/
8	46428987	0.6797	/
8	46451405	0.6797	/
10	29432971	0.7221	RXFP2
10	55374490	0.6858	/
11	22695725	0.6813	SMG6
13	41256036	0.6813	NAPB, CSTL1, CST11, CST3
13	44918137	0.725	/
13	54728787	0.7322	CDH4
13	54738918	0.7322	CDH4
13	59115844	0.6863	SDCBP2, SNPH, RAD21L1, TMEM74B, PSMF1
15	72031024	0.7263	HSD17B12
15	72033158	0.7133	HSD17B12
15	72377000	0.7283	EXT2
15	72390625	0.7283	EXT2
15	72396622	0.7283	EXT2
15	72411757	0.6813	EXT2
15	72435535	0.8505	ALX4, EXT2
15	72463447	0.8584	ALX4
15	72507680	0.8584	ALX4, EXT2
15	72527791	0.813	ALX4
15	72846192	0.8505	CD82, TSPAN18
25	38381956	0.7228	/
25	38386482	0.7616	/
26	12059546	0.6892	TENM3
/ represents no gene identified or annotated for the regions.

## Sheet: Supplementary Table 10
Supplementary Table 10. Major candidate genes associated with coat-color pigmentation in the comparison of Celle Black Sheep (CLS) and Tan sheep (TAN) breeds using XP-CLR.
Chr.	Position (Kb)	Score	Genes
1	127300001-127450000	6.82681	ADAMTS5
1	127325001-127475000	7.7607	ADAMTS5
1	127350001-127500000	7.73394	ADAMTS5
1	127375001-127525000	7.84634	ADAMTS5
1	127400001-127550000	6.70806	ADAMTS5
1	130350001-130500000	6.70707	/
1	130375001-130525000	7.07058	/
1	130400001-130550000	7.26662	/
1	197375001-197525000	6.79303	/
1	197425001-197575000	7.23982	/
2	66975001-67125000	7.39176	FXN, TJP2
2	67000001-67150000	7.21914	FXN
2	80600001-80750000	9.4357	LURAP1L, TYRP1
2	80625001-80775000	8.43931	LURAP1L, TYRP1
2	80650001-80800000	8.86983	LURAP1L, TYRP1
2	80675001-80825000	9.8028	LURAP1L
2	80700001-80850000	10.2003	LURAP1L
2	80725001-80875000	8.59759	LURAP1L
3	124100001-124250000	7.64724	TMTC3, CEP290
3	136150001-136300000	7.97658	FAM186B, PRPF40B, FMNL3, TMBIM6, NCKAP5L
3	136175001-136325000	7.32411	FAM186B, PRPF40B, FMNL3, TMBIM6
3	136200001-136350000	10.0144	KCNH3, MCRS1, FAM186B, PRPF40B, FMNL3
3	136225001-136375000	9.6795	SPATS2, KCNH3, MCRS1, FAM186B, PRPF40B, FMNL3
3	136250001-136400000	9.04019	SPATS2, KCNH3, MCRS1, FAM186B, PRPF40B, FMNL3
3	136275001-136425000	6.69166	SPATS2, KCNH3, MCRS1, FAM186B, PRPF40B
3	136950001-137100000	7.82842	CCNT1, ADCY6, CACNB3, DDX23
4	45225001-45375000	6.88915	ORC5
6	69750001-69900000	7.41894	/
6	69775001-69925000	8.79627	/
6	69800001-69950000	11.6175	/
6	69825001-69975000	13.9142	/
6	69850001-70000000	13.8581	/
6	69875001-70025000	13.8916	KIT
6	69900001-70050000	8.23496	KIT
6	69925001-70075000	7.7834	KIT
6	70125001-70275000	7.63432	KIT
6	70150001-70300000	10.6027	KIT
6	70175001-70325000	9.49852	KIT
6	70200001-70350000	8.87654	KIT
6	70225001-70375000	8.34699	KIT
7	88675001-88825000	7.10425	CEP128
8	46350001-46500000	6.8118	/
8	46375001-46525000	7.87195	/
8	46400001-46550000	7.50458	/
14	59600001-59750000	6.72293	FCAR, NCR1
14	59625001-59775000	6.75439	/
15	72275001-72425000	6.69035	EXT2, ACCS
15	72475001-72625000	7.26531	ALX4
17	2475001-2625000	11.7285	LRAT
17	2500001-2650000	7.68649	/
17	2525001-2675000	7.32969	FGG
/ represents no gene identified or annotated for the regions.

[truncated: 10 more sheets: Supplementary Table 11, Supplementary Table 12, Supplementary Table 13, Supplementary Table 14, Supplementary Table 15, Supplementary Table 16, Supplementary Table 17, Supplementary Table 18, Supplementary Table 19, Supplementary Table 20]
